# Supplementary material for: Southern right whale Eubalaena australis in Golfo San Matías (Patagonia, Argentina): Evidence of recolonisation
Source: PLoS One. 2018 Dec 19;13(12):e0207524. doi: 10.1371/journal.pone.0207524 (PMC6300193; doi:10.1371/journal.pone.0207524)
Supplement: S1 Table — Latitude, longitude, number of individuals and angle measured with the clinometer. (XLSX) [file pone.0207524.s001.xlsx]

## Sheet: Hoja1
Latitude	Longitude	Number of individuals	Angle
-41.0322	-65.0375	2	25
-40.9982	-65.1087	3	50
-40.9922	-65.1207	3	14
-40.9922	-65.1207	2	9
-40.9922	-65.1207	2	15
-40.9914	-65.1472	2	15
-40.9597	-65.096	1	5
-40.9532	-65.0905	1	50
-40.9442	-65.0827	1	12
-40.9367	-65.0759	1	22
-40.9367	-65.0759	1	12
-40.9367	-65.0759	1	12
-40.9367	-65.0759	1	25
-40.9367	-65.0759	1	23
-40.9114	-65.052	1	51
-40.9015	-65.0409	1	8
-40.8907	-65.0293	2	2
-40.8832	-65.0214	1	0
-40.877	-65.0142	2	27
-40.846	-64.9722	1	22
-40.846	-64.9722	1	8
-40.8297	-64.9483	1	13
-40.8297	-64.9483	1	22
-40.8265	-64.9425	1	12
-40.8181	-64.9287	1	30
-40.8181	-64.9287	1	12
-40.8181	-64.9287	2	20
-40.8181	-64.9287	1	30
-40.8181	-64.9287	1	30
-40.8103	-64.9196	1	40
-40.8066	-64.9207	1	en costa
-40.8377	-64.936	1	18
-40.8651	-64.9265	3	10
-40.8651	-64.9265	2	9
-40.8651	-64.9265	2	8
-40.883	-64.9173	1	9
-40.8955	-64.9103	1	8
-40.9318	-64.8924	1	12
-40.9156	-64.661	1	13
-40.9156	-64.661	1	18
-40.877	-64.6055	1	30
-40.9934	-64.5933	1	10
-41.0128	-64.4533	1	45
-40.9636	-64.3766	1	18
-40.9568	-64.3645	1	10
-40.9568	-64.3645	2	15
-40.9538	-64.3594	2	16
-40.9538	-64.3594	4	45
-40.961	-64.3489	1	40
-40.961	-64.3489	2	55
-40.961	-64.3489	1	10
-41.0383	-64.1086	3	40
-41.0383	-64.1086	2	40
-41.0383	-64.1086	1	40
-41.0383	-64.1086	1	50
-41.043	-64.1165	1	10
-41.1713	-63.8339	1	3
