# Supplementary material for: Southern right whale Eubalaena australis in Golfo San Matías (Patagonia, Argentina): Evidence of recolonisation
Source: PLoS One. 2018 Dec 19;13(12):e0207524. doi: 10.1371/journal.pone.0207524 (PMC6300193; doi:10.1371/journal.pone.0207524)
Supplement: S2 Table — Type and size (number of individuals) of group recorded during the coastal aerial surveys in Golfo San Matías in the different months. Group: Mother calf pair, Solitary animal, Breeding group; Month: August, September, October. (XLSX) [file pone.0207524.s002.xlsx]

## Sheet: Table S1
Number of individuals	Group	Month
4	Breeding group	August
2	Mother calf pair	August
4	Breeding group	August
3	Breeding group	August
2	Breeding group	August
1	Solitary animal	August
1	Solitary animal	August
1	Solitary animal	August
1	Solitary animal	August
1	Solitary animal	August
3	Breeding group	August
2	Mother calf pair	August
1	Solitary animal	August
1	Solitary animal	August
1	Solitary animal	August
2	Mother calf pair	August
1	Solitary animal	August
4	Breeding group	August
1	Solitary animal	August
1	Solitary animal	August
1	Solitary animal	August
2	Mother calf pair	August
4	Breeding group	August
2	Mother calf pair	August
2	Mother calf pair	August
1	Solitary animal	August
1	Solitary animal	August
1	Solitary animal	August
2	Mother calf pair	August
1	Solitary animal	August
1	Solitary animal	August
1	Solitary animal	August
1	Solitary animal	October
1	Solitary animal	October
1	Solitary animal	October
1	Solitary animal	October
1	Solitary animal	October
1	Solitary animal	October
2	Mother calf pair	October
1	Solitary animal	October
2	Mother calf pair	October
1	Solitary animal	October
2	Mother calf pair	October
2	Mother calf pair	October
1	Solitary animal	October
1	Solitary animal	October
1	Solitary animal	October
1	Solitary animal	October
2	Mother calf pair	October
1	Solitary animal	October
2	Mother calf pair	October
1	Solitary animal	October
1	Solitary animal	October
1	Solitary animal	October
1	Solitary animal	October
1	Solitary animal	October
1	Solitary animal	October
1	Solitary animal	October
2	Mother calf pair	October
1	Solitary animal	October
1	Solitary animal	October
2	Mother calf pair	October
1	Solitary animal	October
1	Solitary animal	October
1	Solitary animal	October
1	Solitary animal	October
1	Solitary animal	October
1	Solitary animal	October
1	Solitary animal	October
1	Solitary animal	October
2	Mother calf pair	October
2	Mother calf pair	October
1	Solitary animal	October
1	Solitary animal	October
1	Solitary animal	October
1	Solitary animal	October
1	Solitary animal	October
1	Solitary animal	October
1	Solitary animal	October
2	Mother calf pair	October
1	Solitary animal	October
1	Solitary animal	October
1	Solitary animal	October
1	Solitary animal	October
1	Solitary animal	October
1	Solitary animal	October
1	Solitary animal	October
1	Solitary animal	October
1	Solitary animal	October
1	Solitary animal	October
1	Solitary animal	October
1	Solitary animal	October
1	Solitary animal	October
3	Breeding group	October
1	Solitary animal	October
1	Solitary animal	October
2	Mother calf pair	October
1	Solitary animal	October
1	Solitary animal	October
1	Solitary animal	October
1	Solitary animal	August
2	Solitary animal	August
1	Solitary animal	August
1	Solitary animal	August
2	Solitary animal	August
1	Solitary animal	August
4	Solitary animal	August
2	Solitary animal	August
1	Solitary animal	August
3	Solitary animal	August
2	Solitary animal	August
1	Solitary animal	August
3	Solitary animal	August
3	Solitary animal	August
2	Solitary animal	August
1	Solitary animal	August
4	Breeding group	August
2	Solitary animal	August
2	Solitary animal	August
2	Solitary animal	September
2	Mother calf pair	September
1	Solitary animal	September
2	Mother calf pair	September
2	Mother calf pair	September
1	Solitary animal	September
2	Solitary animal	September
1	Solitary animal	September
1	Solitary animal	September
2	Solitary animal	September
2	Solitary animal	September
1	Solitary animal	September
1	Solitary animal	September
3	Solitary animal	September
2	Solitary animal	September
1	Solitary animal	September
1	Solitary animal	September
4	Solitary animal	September
2	Solitary animal	September
1	Solitary animal	September
2	Solitary animal	September
1	Solitary animal	September
1	Solitary animal	September
1	Solitary animal	September
2	Solitary animal	September
2	Solitary animal	September
2	Solitary animal	September
1	Solitary animal	September
1	Solitary animal	September
3	Solitary animal	September
2	Mother calf pair	September
1	Solitary animal	September
2	Mother calf pair	September
2	Solitary animal	September
5	Solitary animal	September
1	Solitary animal	September
1	Solitary animal	September
2	Solitary animal	September
2	Solitary animal	September
1	Solitary animal	September
1	Solitary animal	September
1	Solitary animal	September
1	Solitary animal	September
1	Solitary animal	September
1	Solitary animal	September
1	Solitary animal	September
1	Solitary animal	September
2	Solitary animal	August
2	Mother calf pair	August
3	Solitary animal	August
3	Breeding group	August
2	Solitary animal	August
1	Solitary animal	August
1	Solitary animal	August
2	Breeding group	August
1	Solitary animal	August
1	Solitary animal	August
1	Solitary animal	August
1	Solitary animal	August
2	Solitary animal	August
2	Solitary animal	August
2	Solitary animal	August
2	Solitary animal	August
1	Solitary animal	August
2	Solitary animal	August
1	Solitary animal	August
2	Solitary animal	August
1	Solitary animal	August
1	Solitary animal	August
1	Solitary animal	August
2	Mother calf pair	August
1	Solitary animal	August
1	Solitary animal	August
1	Solitary animal	August
1	Solitary animal	August
1	Solitary animal	August
1	Solitary animal	August
1	Solitary animal	August
2	Solitary animal	August
1	Solitary animal	August
3	Solitary animal	August
1	Solitary animal	August
1	Solitary animal	October
2	Mother calf pair	October
1	Solitary animal	October
1	Solitary animal	October
3	Solitary animal	October
2	Solitary animal	October
1	Solitary animal	October
1	Solitary animal	October
1	Solitary animal	October
2	Mother calf pair	October
1	Solitary animal	October
2	Mother calf pair	October
2	Mother calf pair	October
3	Solitary animal	October
1	Solitary animal	September
1	Solitary animal	September
1	Solitary animal	September
1	Solitary animal	September
1	Solitary animal	September
1	Solitary animal	September
1	Solitary animal	September
1	Solitary animal	September
1	Solitary animal	September
1	Solitary animal	September
1	Solitary animal	September
2	Breeding group	September
1	Solitary animal	September
1	Solitary animal	September
1	Solitary animal	September
1	Solitary animal	September
1	Solitary animal	September
1	Solitary animal	September
1	Solitary animal	September
2	Breeding group	September
1	Solitary animal	September
1	Solitary animal	September
1	Solitary animal	September
1	Solitary animal	September
2	Breeding group	September
1	Solitary animal	September
2	Breeding group	September
2	Breeding group	September
1	Solitary animal	September
1	Solitary animal	September
1	Solitary animal	September
1	Solitary animal	September
1	Solitary animal	September
1	Solitary animal	September
1	Solitary animal	September
1	Solitary animal	September
2	Solitary animal	September
1	Solitary animal	September
1	Solitary animal	September
1	Solitary animal	September
1	Solitary animal	September
1	Solitary animal	September
1	Solitary animal	September
1	Solitary animal	September
1	Solitary animal	September
1	Solitary animal	September
1	Solitary animal	September
3	Breeding group	September
3	Breeding group	September
1	Solitary animal	September
3	Breeding group	September
1	Solitary animal	September
1	Solitary animal	September
1	Solitary animal	September
2	Solitary animal	September
1	Solitary animal	September
1	Solitary animal	September
1	Solitary animal	September
1	Solitary animal	September
1	Solitary animal	September
1	Solitary animal	September
1	Solitary animal	September
2	Breeding group	September
1	Solitary animal	September
2	Breeding group	September
2	Breeding group	September
2	Breeding group	September
1	Solitary animal	September
1	Solitary animal	September
2	Solitary animal	September
2	Solitary animal	September
2	Solitary animal	September
1	Solitary animal	September
2	Solitary animal	September
1	Solitary animal	September
3	Breeding group	September
1	Solitary animal	September
1	Solitary animal	September
1	Solitary animal	September
2	Mother calf pair	September
2	Solitary animal	September
1	Solitary animal	September
1	Solitary animal	September
3	Breeding group	September
1	Solitary animal	September
1	Solitary animal	September
1	Solitary animal	September
2	Solitary animal	September
3	Breeding group	September
1	Solitary animal	September
1	Solitary animal	September
1	Solitary animal	September
2	Breeding group	September
1	Solitary animal	September
1	Solitary animal	September
2	Breeding group	September
2	Breeding group	September
1	Solitary animal	September
1	Solitary animal	September
1	Solitary animal	September
1	Solitary animal	September
1	Solitary animal	September
1	Solitary animal	September
2	Solitary animal	September
1	Solitary animal	September
2	Solitary animal	September
1	Solitary animal	September
2	Solitary animal	September
2	Breeding group	September
2	Solitary animal	September
2	Solitary animal	September
1	Solitary animal	September
2	Breeding group	September
1	Solitary animal	September
1	Solitary animal	September
1	Solitary animal	September
1	Solitary animal	September
1	Solitary animal	September
1	Solitary animal	September
1	Solitary animal	September
1	Solitary animal	October
1	Solitary animal	October
2	Solitary animal	October
1	Solitary animal	October
1	Solitary animal	October
1	Solitary animal	October
1	Solitary animal	October
1	Solitary animal	October
1	Solitary animal	August
1	Solitary animal	August
1	Solitary animal	August
1	Solitary animal	August
1	Solitary animal	August
2	Solitary animal	August
1	Solitary animal	August
1	Solitary animal	August
1	Solitary animal	August
1	Solitary animal	August
2	Breeding group	August
1	Solitary animal	August
1	Solitary animal	August
2	Breeding group	August
1	Solitary animal	August
1	Solitary animal	August
1	Solitary animal	August
1	Solitary animal	August
5	Breeding group	August
2	Breeding group	August
1	Solitary animal	August
1	Solitary animal	August
2	Mother calf pair	August
1	Solitary animal	August
1	Solitary animal	August
1	Solitary animal	August
1	Solitary animal	August
1	Solitary animal	August
2	Solitary animal	August
2	Mother calf pair	August
1	Solitary animal	August
1	Solitary animal	August
1	Solitary animal	August
1	Solitary animal	August
1	Solitary animal	August
1	Solitary animal	August
2	Solitary animal	August
1	Solitary animal	August
3	Solitary animal	August
1	Solitary animal	August
1	Solitary animal	August
1	Solitary animal	August
1	Solitary animal	August
1	Solitary animal	August
1	Solitary animal	August
2	Solitary animal	August
2	Breeding group	August
2	Breeding group	August
1	Solitary animal	August
1	Solitary animal	August
1	Solitary animal	August
1	Solitary animal	August
1	Solitary animal	August
1	Solitary animal	August
3	Breeding group	August
3	Breeding group	August
1	Solitary animal	August
1	Solitary animal	August
2	Solitary animal	August
1	Solitary animal	August
3	Solitary animal	August
1	Solitary animal	August
1	Solitary animal	August
2	Breeding group	August
2	Breeding group	August
2	Breeding group	August
1	Solitary animal	August
1	Solitary animal	August
2	Breeding group	August
2	Breeding group	August
1	Solitary animal	August
1	Solitary animal	August
1	Solitary animal	August
1	Solitary animal	August
1	Solitary animal	August
1	Solitary animal	August
1	Solitary animal	August
2	Mother calf pair	August
1	Solitary animal	August
1	Solitary animal	August
1	Solitary animal	August
1	Solitary animal	August
1	Solitary animal	August
1	Solitary animal	August
1	Solitary animal	August
1	Solitary animal	August
1	Solitary animal	August
1	Solitary animal	August
1	Solitary animal	August
1	Solitary animal	August
1	Solitary animal	August
1	Solitary animal	August
1	Solitary animal	August
2	Solitary animal	August
1	Solitary animal	August
1	Solitary animal	August
1	Solitary animal	August
1	Solitary animal	August
1	Solitary animal	August
1	Solitary animal	August
1	Solitary animal	August
2	Solitary animal	August
1	Solitary animal	August
1	Solitary animal	August
1	Solitary animal	August
2	Breeding group	August
1	Solitary animal	August
1	Solitary animal	August
1	Solitary animal	September
1	Solitary animal	September
2	Breeding group	September
2	Solitary animal	September
1	Solitary animal	September
3	Breeding group	September
2	Breeding group	September
1	Solitary animal	September
1	Solitary animal	September
2	Solitary animal	September
2	Solitary animal	September
1	Solitary animal	September
1	Solitary animal	September
1	Solitary animal	September
4	Solitary animal	September
3	Breeding group	September
2	Breeding group	September
2	Breeding group	September
1	Solitary animal	September
1	Solitary animal	September
1	Solitary animal	September
1	Solitary animal	September
3	Solitary animal	September
2	Solitary animal	September
1	Solitary animal	September
1	Solitary animal	September
2	Breeding group	September
1	Solitary animal	September
1	Solitary animal	September
2	Breeding group	September
1	Solitary animal	September
1	Solitary animal	September
1	Solitary animal	September
1	Solitary animal	September
1	Solitary animal	September
2	Breeding group	September
4	Breeding group	September
1	Solitary animal	September
2	Breeding group	September
1	Solitary animal	September
1	Solitary animal	September
3	Breeding group	September
1	Solitary animal	September
2	Solitary animal	September
2	Solitary animal	September
1	Solitary animal	September
2	Solitary animal	September
2	Breeding group	September
2	Breeding group	September
1	Solitary animal	September
1	Solitary animal	September
2	Solitary animal	September
1	Solitary animal	September
2	Breeding group	September
2	Breeding group	September
3	Breeding group	September
2	Breeding group	September
2	Solitary animal	September
3	Breeding group	September
2	Mother calf pair	September
2	Mother calf pair	September
1	Solitary animal	September
2	Mother calf pair	September
1	Solitary animal	September
3	Breeding group	September
1	Solitary animal	September
1	Solitary animal	September
1	Solitary animal	October
1	Solitary animal	October
2	Breeding group	October
1	Solitary animal	October
1	Solitary animal	October
1	Solitary animal	October
1	Solitary animal	October
2	Mother calf pair	October
1	Solitary animal	October
2	Breeding group	October
1	Solitary animal	October
1	Solitary animal	October
1	Solitary animal	October
