# Supplementary material for: Southern right whale Eubalaena australis in Golfo San Matías (Patagonia, Argentina): Evidence of recolonisation
Source: PLoS One. 2018 Dec 19;13(12):e0207524. doi: 10.1371/journal.pone.0207524 (PMC6300193; doi:10.1371/journal.pone.0207524)
Supplement: S3 Table — Data set used to estimate the population trend in Golfo San Matías, including the year and day (Julian day) in which the flight was made, the number of individuals recorded and the sea state (Beaufort scale). (XLSX) [file pone.0207524.s003.xlsx]

## Sheet: Table S2
Year	Julian Day	Number of individuals	Beaufort
2007	235	3	2
2007	276	13	1
2008	279	43	2
2013	221	38	2
2013	267	76	2
2014	233	46	2
2014	284	20	1
2014	316	0	2
2015	245	136	2
2015	282	8	1
2016	236	125	2
2016	267	100	1
2016	279	15	1
