# Supplementary material for: Southern right whale Eubalaena australis in Golfo San Matías (Patagonia, Argentina): Evidence of recolonisation
Source: PLoS One. 2018 Dec 19;13(12):e0207524. doi: 10.1371/journal.pone.0207524 (PMC6300193; doi:10.1371/journal.pone.0207524)
Supplement: S4 Table — Group types and number of whales recorded per segment on the flight in which the highest number of whales was recorded each year. Group: Mother calf pair, Solitary animal, Breeding group; Segment: 1–69; Year: 2007, 2013, 2014, 2015, 2016. (XLSX) [file pone.0207524.s004.xlsx]

## Sheet: whales per segment Rio Negro
	Year
	2007			2013			2014			2015			2016
	Number of whales			Number of whales			Number of whales			Number of whales			Number of whales
segment	solitary animal	breeding group	mother calf pair	solitary animal	breeding group	mother calf pair	solitary animal	breeding group	mother calf pair	solitary animal	breeding group	mother calf pair	solitary animal	breeding group	mother calf pair
1	0	4	0				0	0	0	0	0	0	0	0	0
2	0	9	2				0	0	0	0	0	0	0	0	0
3	5	3	2				0	0	0	0	0	0	0	0	0
4	7	8	8				0	0	0	0	0	0	0	0	0
5	0	0	0				0	0	0	0	0	0	0	0	0
6	0	0	0				0	0	0	0	0	0	0	0	0
7	1	0	0				0	0	0	0	0	0	0	0	0
8	0	0	0				0	0	0	0	0	0	0	0	0
9	0	0	0				0	0	0	0	0	0	0	0	0
10	0	0	0				0	0	0	0	0	0	0	0	0
11	0	0	0				0	0	0	0	0	0	0	0	0
12	0	0	0				0	0	0	0	0	0	0	0	0
13	0	0	0				0	0	0	0	0	0	0	0	0
14	1	0	0				0	0	0	0	0	0	0	0	0
15	0	0	0				0	0	0	0	0	0	0	0	0
16	1	0	0	0	0	0	0	0	0	0	0	0	0	0	0
17	0	0	0	0	0	0	0	0	0	0	0	0	0	0	0
18	0	0	0	0	0	0	0	0	0	0	0	0	0	0	0
19	0	0	0	0	0	0	0	0	0	0	0	0	0	0	0
20	0	0	0	0	0	0	0	0	0	0	0	0	0	0	0
21	0	0	0	0	0	0	0	0	0	0	0	0	0	0	0
22	0	0	0	1	0	0	0	0	0	0	0	0	0	0	0
23	0	0	0	0	0	0	0	0	0	0	0	0	0	0	0
24	0	0	0	0	0	0	0	0	0	0	0	0	0	0	0
25	0	0	0	0	0	0	0	0	0	1	0	0	1	0	0
26	0	0	0	0	0	0	2	0	0	1	0	0	2	0	0
27	0	0	0	2	0	0	0	0	0	1	0	0	1	0	0
28	0	0	0	0	0	0	0	0	2	1	0	0	0	0	0
29	0	0	0	0	0	0	3	3	0	2	0	0	0	0	0
30	0	0	0	0	0	0	3	0	0	1	0	0	0	0	0
31	0	0	0	0	0	0	0	0	0	1	0	0	3	0	0
32	0	0	0	0	0	0	0	0	0	3	0	0	0	0	0
33	0	0	0	0	0	0	0	0	0	0	0	0	3	0	0
34	0	0	0	1	0	2	2	0	0	11	4	0	1	2	0
35	0	0	2	0	0	0	2	2	0	7	6	0	0	0	0
36	0	0	0	5	0	4	0	0	0	4	0	0	2	2	0
37	0	0	0	4	0	0	7	0	0	11	6	0	2	0	0
38	0	0	0	0	0	0	6	0	0	11	3	0	0	0	0
39	0	0	0	1	0	0	2	0	0	2	6	0	2	7	0
40	0	0	0	11	0	0	2	0	0	12	2	0	7	0	2
41	0	0	0	11	0	0	1	0	0	5	3	2	10	0	2
42	0	0	0	9	0	4	0	0	2	4	3	0	9	0	0
43	0	0	0	3	0	0	1	0	0	3	0	0	6	4	0
44	0	0	0	2	0	0	3	0	0	3	0	0	7	6	0
45	0	0	0	5	0	0	2	0	0	1	0	0	6	4	0
46	0	0	0	6	0	0	0	0	0	0	0	0	1	2	0
47	0	0	0	3	0	0	0	0	0	2	2	0	2	4	0
48	0	0	0	2	0	0	0	0	0	5	4	0	12	0	2
49	0	0	0				1	0	0	3	0	0	11	0	0
50	0	0	0				0	0	0	2	0	0	2	0	0
51	0	0	0				0	0	0	0	0	0	3	0	0
52	0	0	0				0	0	0	0	0	0	0	0	0
53	0	0	0				2	0	0	0	0	0	2	0	0
54	0	0	0				0	0	0	6	0	0	2	0	0
55	0	0	0				0	0	0	0	0	0	0	0	0
56	0	0	0				0	0	0	4	2	0	0	0	0
57	0	0	0				4	0	0	1	0	0	0	0	0
58	0	0	0				0	0	0	0	2	0	0	0	0
59	0	0	0				0	0	0	1	0	0	0	0	0
60	0	0	0				0	0	0	2	0	0	0	0	0
61	0	0	0				0	0	0	0	0	0	2	0	0
62	0	0	0				0	0	0	3	0	0	1	0	0
63	0	0	0				0	0	0	0	0	0	0	2	0
64	0	0	0				0	0	0	1	0	0	2	0	0
65	0	0	0				0	0	0	0	0	0	0	0	0
66	3	0	0				0	0	0	0	0	0	0	0	0
67	0	0	0				0	0	0	0	0	0	0	0	0
68	0	0	0				0	0	0	0	0	0	0	0	0
69	0	0	0				1	0	0	0	0	0	0	0	0
