# Supplementary material for: Southern right whale Eubalaena australis in Golfo San Matías (Patagonia, Argentina): Evidence of recolonisation
Source: PLoS One. 2018 Dec 19;13(12):e0207524. doi: 10.1371/journal.pone.0207524 (PMC6300193; doi:10.1371/journal.pone.0207524)
Supplement: S6 Table — Total number of whales recorded and kilometres survey in each hotspot in the 11 flights performed in Golfo San Matías that were compared with the 11 flights performed in Península Valdés. Hotspots: Golfo Nuevo, Golfo San José, Golfo San Matías. (XLSX) [file pone.0207524.s006.xlsx]

## Sheet: SRW northern patagonian hotspot
Number of whales	Hotspots	Kilometers survey
2	Golfo San Matías	85
13	Golfo San Matías	85
41	Golfo San Matías	85
33	Golfo San Matías	85
73	Golfo San Matías	85
19	Golfo San Matías	85
128	Golfo San Matías	85
3	Golfo San Matías	85
118	Golfo San Matías	85
99	Golfo San Matías	85
15	Golfo San Matías	85
148	Golfo San José	35
275	Golfo San José	35
137	Golfo San José	35
173	Golfo San José	35
273	Golfo San José	35
87	Golfo San José	35
55	Golfo San José	35
98	Golfo San José	35
83	Golfo San José	35
75	Golfo San José	35
17	Golfo San José	35
534	Golfo Nuevo	115
420	Golfo Nuevo	115
247	Golfo Nuevo	115
684	Golfo Nuevo	115
511	Golfo Nuevo	115
292	Golfo Nuevo	115
309	Golfo Nuevo	115
85	Golfo Nuevo	115
457	Golfo Nuevo	115
293	Golfo Nuevo	115
81	Golfo Nuevo	115
